# Supplementary material for: Two new species of the genus Trouessartia (Acari, Trouessartiidae) from laughingthrushes (Passeriformes, Leiothrichidae)
Source: Zookeys. 2016 Mar 7;(571):59–79. doi: 10.3897/zookeys.571.7724 (PMC4829801; doi:10.3897/zookeys.571.7724)
Supplement: XML Treatment for Trouessartia cyanouropterae [file zookeys.571.7724-treatment1.xml]

<!DOCTYPE tp:taxon-treatment
  PUBLIC "-//TaxonX//DTD Taxonomic Treatment Publishing DTD v0 20100105//EN" "tax-treatment-NSO.dtd">
<tp:taxon-treatment xmlns:tp="http://www.plazi.org/taxpub"><tp:treatment-meta><kwd-group><label>Taxon classification</label><kwd><named-content content-type="kingdom">Animalia</named-content></kwd><kwd><named-content content-type="order">Passeriformes</named-content></kwd><kwd><named-content content-type="family">Trouessartiidae</named-content></kwd></kwd-group><mixed-citation publication-type="journal"><person-group><name><surname>Constantinescu</surname><given-names>Ioana Cristina</given-names></name><name><surname>Cobzaru</surname><given-names>Ioana</given-names></name><name><surname>Mukhim</surname><given-names>D. Khlur B.</given-names></name><name><surname>Adam</surname><given-names>Costică</given-names></name></person-group><article-title>Two new species of the genus <italic><tp:taxon-name><tp:taxon-name-part taxon-name-part-type="genus">Trouessartia</tp:taxon-name-part></tp:taxon-name></italic> (<tp:taxon-name><tp:taxon-name-part taxon-name-part-type="subclass">Acari</tp:taxon-name-part></tp:taxon-name>, <tp:taxon-name><tp:taxon-name-part taxon-name-part-type="family">Trouessartiidae</tp:taxon-name-part></tp:taxon-name>) from laughingthrushes (<tp:taxon-name><tp:taxon-name-part taxon-name-part-type="order">Passeriformes</tp:taxon-name-part></tp:taxon-name>, <tp:taxon-name><tp:taxon-name-part taxon-name-part-type="family">Leiothrichidae</tp:taxon-name-part></tp:taxon-name>)</article-title><source>Zookeys</source><day>7</day><month>3</month><year>2016</year><volume>2016</volume><issue>571</issue><fpage>59</fpage><lpage>79</lpage><pub-id pub-id-type="doi">10.3897/zookeys.571.7724</pub-id></mixed-citation></tp:treatment-meta><tp:nomenclature><tp:taxon-name>
              <tp:taxon-name-part taxon-name-part-type="genus">Trouessartia</tp:taxon-name-part>
              <tp:taxon-name-part taxon-name-part-type="species">cyanouropterae</tp:taxon-name-part>
              <object-id xmlns:xlink="http://www.w3.org/1999/xlink" content-type="zoobank" xlink:type="simple">http://zoobank.org/46E6D8B1-FBE0-4226-9632-0B0D829FCD84</object-id>
            </tp:taxon-name><tp:taxon-authority>Constantinescu</tp:taxon-authority><tp:taxon-status xmlns:xlink="http://www.w3.org/1999/xlink" xlink:type="simple">sp. n.</tp:taxon-status><xref ref-type="fig" rid="F1">Figs 1</xref><xref ref-type="fig" rid="F2">, 2</xref><xref ref-type="fig" rid="F3">, 3</xref><xref ref-type="fig" rid="F4">, 4</xref><xref ref-type="fig" rid="F5">, 5</xref><xref ref-type="fig" rid="F6">, 6</xref></tp:nomenclature><tp:treatment-sec sec-type="type material"><title>Type material.</title><p>Male holotype (ANA623), 2 male (ANA624, ANA625) and 3 female (ANA626, ANA627, ANA628) paratypes 20.02.2013, from Blue-winged Minla <italic><tp:taxon-name><tp:taxon-name-part taxon-name-part-type="genus">Actinodura</tp:taxon-name-part> <tp:taxon-name-part taxon-name-part-type="species">cyanouroptera</tp:taxon-name-part></tp:taxon-name></italic> (Hodgson) (<tp:taxon-name><tp:taxon-name-part taxon-name-part-type="order">Passeriformes</tp:taxon-name-part></tp:taxon-name>, <tp:taxon-name><tp:taxon-name-part taxon-name-part-type="family">Leiothrichidae</tp:taxon-name-part></tp:taxon-name>); <bold>INDIA</bold>: Meghalaya, Jaintia Hills, Khahnar village, (<named-content xmlns:xlink="http://www.w3.org/1999/xlink" content-type="dwc:verbatimCoordinates" xlink:type="simple">25°21'57.30"N, 92°36'51.72"E</named-content>); 954 m; subtropical forest; collector D. Khlur B. Mukhim.</p></tp:treatment-sec><tp:treatment-sec sec-type="Description"><title>Description.</title><p>MALE (Figs <xref ref-type="fig" rid="F1">1</xref>; <xref ref-type="fig" rid="F2">2</xref>; <xref ref-type="fig" rid="F3">3A–E</xref>; holotype, range for 2 paratypes in parentheses): Length of idiosoma from anterior end to bases of setae <italic>h3</italic> 344 (331–332), greatest width at level of humeral shields 164 (164–165). Length of hysterosoma from sejugal furrow to bases of setae <italic>h3</italic> 224 (208–216). Prodorsal shield length along midline 110 (90–95), greatest width in posterior part 122 (118–119), lateral margins not fused with scapular shields, with antero-lateral extensions produced laterally between bases of legs I, II, surface without ornamentation (Fig. <xref ref-type="fig" rid="F1">1</xref>). Internal scapular setae <italic>si</italic> filiform, 10 (11–12) long, separated by 50 (48–54); external scapular setae <italic>se</italic> situated on prodorsal shield, 96 (102–106) long, separated by 82 (80–84). Vertical setae <italic>ve</italic> represented only by alveoli. Humeral shield with setae <italic>c2</italic> filiform, 22 (21–22) long. Setae <italic>c3</italic> narrowly lanceolate with acute apex, 12 (13–14) long. Dorsal hysterosoma with prohysteronotal shield and lobar shield connected, delimited from each other by lateral incisions immediately posterior to setae <italic>e2</italic> and small desclerotized median area of rectangular form. Prohysteronotal shield length 142 (130–140), width at anterior margin 118 (104–114), lateral margins incised at level of trochanters III, bottom of these incisions with C-shaped dark sclerotisation, dorsal hysterosomal apertures (DHA) absent. Dorsal setae <italic>d1</italic>, <italic>d2</italic> present, minute. Length of lobar shield excluding lamellae 66 (60–70). Apical parts of opisthosomal lobes approximate, separated by narrow terminal cleft, length of this cleft from anterior end to apices of lamellae 30 (28–30), width in anterior part 8 (8–9). Lamellae ovate in general shape, their margins with 5–6 rounded denticles, length from bases of setae <italic>h3</italic> to lamellar apices 16 (15–16). Setae <italic>h1</italic> anterior to setae <italic>h2</italic>. Distance between dorsal setae: <italic>c2</italic>-<italic>d2</italic> 68 (52–66), <italic>d2</italic>-<italic>e2</italic> 83 (74–79), <italic>e2</italic>-<italic>h2</italic> 50 (50–51), <italic>h2</italic>-<italic>h3</italic> 16 (16–17), <italic>h2</italic>-<italic>h2</italic> 34 (32–36), <italic>h3</italic>-<italic>h3</italic> 28 (27–30), <italic>d1</italic>-<italic>d2</italic> 39 (34–35), <italic>e1</italic>-<italic>e2</italic> 35 (31–34). Epimerites I free. Rudimentary sclerites rEpIIa present, roughly triangular. Genital apparatus situated between levels of trochanters III and IV, length 31 (28–29), greatest width 10 (9–10) (Fig. <xref ref-type="fig" rid="F2">2</xref>). Epiandrum present, small, setae <italic>g</italic> long and thin, almost touching at bases. Anterior genital papillae more distant from midline than posterior ones, postgenital plaque absent. Adanal apodemes heavily sclerotized, with narrow lateral membrane, without apophyses. Translobar apodeme present. Adanal shields small, triangular, bearing setae <italic>ps3</italic>. Anal suckers 11 (10–11) in diameter. Anterior ends of epimerites IV exceeding level of setae <italic>4b</italic>, epimerites IVa present, wide, anterior ends not reaching level of setae <italic>4a.</italic> Setae <italic>4b</italic> situated slightly anterior to level of setae <italic>3a</italic>, setae <italic>g</italic> and <italic>4a</italic> situated approximately at same transverse level. Distance between ventral setae: <italic>4b-3a</italic> 34 (33–34), <italic>4b-g</italic> 67 (62–64), <italic>g-ps3</italic> 46 (44–46), <italic>ps3-h3</italic> 72 (66–68). Setae <italic>sR</italic> of trochanters III short, narrowly lanceolate, with acute apex 10 (10–12) long. Tarsus IV 28 (24–25) long, modified setae <italic>d</italic> and <italic>e</italic> barrel-shaped, each with discoid cap, situated subapically (Fig. <xref ref-type="fig" rid="F3">3D</xref>). Legs IV with ambulacral disc extending to level of setae <italic>h3</italic>.</p><fig id="F1" position="float" orientation="portrait"><label>Figure 1.</label><caption><p>
          <italic><tp:taxon-name><tp:taxon-name-part taxon-name-part-type="genus">Trouessartia</tp:taxon-name-part> <tp:taxon-name-part taxon-name-part-type="species">cyanouropterae</tp:taxon-name-part></tp:taxon-name></italic> sp. n., male holotype: dorsal view of idiosoma.</p></caption><graphic xmlns:xlink="http://www.w3.org/1999/xlink" xlink:href="zookeys-571-059-g001.jpg" position="float" orientation="portrait" xlink:type="simple" id="oo_80384.jpg"/></fig><fig id="F2" position="float" orientation="portrait"><label>Figure 2.</label><caption><p>
          <italic><tp:taxon-name><tp:taxon-name-part taxon-name-part-type="genus">Trouessartia</tp:taxon-name-part> <tp:taxon-name-part taxon-name-part-type="species">cyanouropterae</tp:taxon-name-part></tp:taxon-name></italic> sp. n., male holotype: ventral view of idiosoma.</p></caption><graphic xmlns:xlink="http://www.w3.org/1999/xlink" xlink:href="zookeys-571-059-g002.jpg" position="float" orientation="portrait" xlink:type="simple" id="oo_80385.jpg"/></fig><fig id="F3" position="float" orientation="portrait"><label>Figure 3.</label><caption><p>
          <italic><tp:taxon-name><tp:taxon-name-part taxon-name-part-type="genus">Trouessartia</tp:taxon-name-part> <tp:taxon-name-part taxon-name-part-type="species">cyanouropterae</tp:taxon-name-part></tp:taxon-name></italic> sp. n., <bold>A–D</bold> details of male legs, dorsal view: <bold>A</bold> 9 leg I <bold>B</bold> leg II <bold>C</bold> leg III <bold>D</bold> leg IV <bold>E</bold> ventral view of male genital apparatus; Abbreviations: ea–epiandrum; gp–genital papillae; pm–parameres.</p></caption><graphic xmlns:xlink="http://www.w3.org/1999/xlink" xlink:href="zookeys-571-059-g003.jpg" position="float" orientation="portrait" xlink:type="simple" id="oo_80386.jpg"/></fig><p>FEMALE (Figs <xref ref-type="fig" rid="F4">4</xref>; <xref ref-type="fig" rid="F5">5</xref>; <xref ref-type="fig" rid="F6">6A–E</xref>; range for 3 paratypes): Length of idiosoma from anterior end to apices of lamellar lobar processes 380–388, greatest width 170–176. Length of hysterosoma from sejugal furrow to apices of lamellar lobar processes 260–261. Prodorsal shield shaped as in male, 94–102 in length, 120–130 in width, surface without ornamentation. Setae <italic>si</italic> thin, filiform, 8–11 long, separated by 51–53, external scapular setae <italic>se</italic> situated on prodorsal shield, 104–108 long, separated by 70–86. Humeral shields with setae <italic>c2</italic> filiform, 22–23 long. Setae <italic>c3</italic> narrowly lanceolate, with acute apex, 10–12 in length. Hysteronotal shield length from anterior margin to bases of setae <italic>h3</italic> 228–232, width at anterior margin 112–116, lateral margins deeply incised at level of trochanters III, bottom of these incisions with C-shaped dark sclerotisation, DHA absent, posterior part with small ovate lacunae (Fig. <xref ref-type="fig" rid="F4">4</xref>). Dorsal setae <italic>d1</italic> present. Setae <italic>h1</italic> narrowly lanceolate with blunt apices, surrounded by triangular area of unsclerotized tegument, 8–10 long, situated antero-mesal to bases of setae <italic>h2</italic>, 17–22 from each lateral margin of hysteronotal shield. Setae <italic>ps1</italic> positioned dorsally on opisthosomal lobes, equidistant from outer and inner margins of lobe, closer to base of <italic>h2</italic> setae. Distance from bases of setae <italic>h3</italic> to membranous apices of lobes 24–26. Setae <italic>f2</italic> absent. Supranal concavity closed. Terminal cleft nearly parallel-sided, with tapering anterior end, length 71–74, width of cleft at level of setae <italic>h3</italic> 16–22. Interlobar membrane occupying anterior ¼ of terminal cleft, its anterior margin roughly rounded, lateral margins wavy; distance from its anterior margin to membranous lobar apices 54–58. External copulatory tube present, extremely short, 1–2 long, protruding from free margin of interlobar membrane. Spermatheca with primary spermaduct thickened in distal part, length of secondary spermaducts 25–30 (Fig. <xref ref-type="fig" rid="F6">6E</xref>). Distance between dorsal setae: <italic>c2</italic>-<italic>d2</italic> 59–71, <italic>d2</italic>-<italic>e2</italic> 80–94, <italic>e2</italic>-<italic>h2</italic> 42–46, <italic>h2</italic>-<italic>h3</italic> 38–42, <italic>h2</italic>-<italic>h2</italic> 56–60, <italic>h3</italic>-<italic>h3</italic> 36–42, <italic>d1</italic>-<italic>d2</italic> 30–41, <italic>e1</italic>-<italic>e2</italic> 40–42, <italic>h1</italic>-<italic>h2</italic> 14–16, <italic>h1</italic>-<italic>h1</italic> 29–34, <italic>ps1</italic>-<italic>h3</italic> 22–24. Epimerites I free. Epigynum 38–40 in length, 70–75 in width (Fig. <xref ref-type="fig" rid="F5">5</xref>). Epimerites IVa present, short. Setae <italic>sR</italic> of trochanters III narrowly lanceolate, with acute apex, 10–13 long. Legs IV with ambulacral disc extending to midlevel between setae <italic>h2</italic> and <italic>h3</italic>.</p><fig id="F4" position="float" orientation="portrait"><label>Figure 4.</label><caption><p>
          <italic><tp:taxon-name><tp:taxon-name-part taxon-name-part-type="genus">Trouessartia</tp:taxon-name-part> <tp:taxon-name-part taxon-name-part-type="species">cyanouropterae</tp:taxon-name-part></tp:taxon-name></italic> sp. n., female paratype: dorsal view of idiosoma.</p></caption><graphic xmlns:xlink="http://www.w3.org/1999/xlink" xlink:href="zookeys-571-059-g004.jpg" position="float" orientation="portrait" xlink:type="simple" id="oo_80387.jpg"/></fig><fig id="F5" position="float" orientation="portrait"><label>Figure 5.</label><caption><p>
          <italic><tp:taxon-name><tp:taxon-name-part taxon-name-part-type="genus">Trouessartia</tp:taxon-name-part> <tp:taxon-name-part taxon-name-part-type="species">cyanouropterae</tp:taxon-name-part></tp:taxon-name></italic> sp. n., female paratype: ventral view of idiosoma.</p></caption><graphic xmlns:xlink="http://www.w3.org/1999/xlink" xlink:href="zookeys-571-059-g005.jpg" position="float" orientation="portrait" xlink:type="simple" id="oo_80388.jpg"/></fig><fig id="F6" position="float" orientation="portrait"><label>Figure 6.</label><caption><p>
          <italic><tp:taxon-name><tp:taxon-name-part taxon-name-part-type="genus">Trouessartia</tp:taxon-name-part> <tp:taxon-name-part taxon-name-part-type="species">cyanouropterae</tp:taxon-name-part></tp:taxon-name></italic> sp. n., <bold>A–D</bold> details of female legs, dorsal view: <bold>A</bold> leg I <bold>B</bold> leg II <bold>C</bold> leg III <bold>D</bold> leg IV <bold>E</bold> spermatheca of female; Abbreviations: hs–head of spermatheca; pd–primary spermaduct; sd–secondary spermaduct.</p></caption><graphic xmlns:xlink="http://www.w3.org/1999/xlink" xlink:href="zookeys-571-059-g006.jpg" position="float" orientation="portrait" xlink:type="simple" id="oo_80389.jpg"/></fig><!--PageBreak--><!--PageBreak--><!--PageBreak--><!--PageBreak--></tp:treatment-sec><tp:treatment-sec sec-type="Etymology"><title>Etymology.</title><p>The name of the new species derives from the specific name of the type host and is a noun in the genitive case.</p></tp:treatment-sec><tp:treatment-sec sec-type="Remarks"><title>Remarks.</title><p>The new species <italic><tp:taxon-name><tp:taxon-name-part taxon-name-part-type="genus">Trouessartia</tp:taxon-name-part> <tp:taxon-name-part taxon-name-part-type="species">cyanouropterae</tp:taxon-name-part></tp:taxon-name></italic> Constantinescu, sp. n. is most similar to <italic><tp:taxon-name><tp:taxon-name-part taxon-name-part-type="genus">Trouessartia</tp:taxon-name-part> <tp:taxon-name-part taxon-name-part-type="species">creatophorae</tp:taxon-name-part></tp:taxon-name></italic> Mironov &amp; Kopij, 1996, described from <italic><tp:taxon-name><tp:taxon-name-part taxon-name-part-type="genus">Creatophora</tp:taxon-name-part> <tp:taxon-name-part taxon-name-part-type="species">cinerea</tp:taxon-name-part></tp:taxon-name></italic> (Meuschen) (<tp:taxon-name><tp:taxon-name-part taxon-name-part-type="order">Passeriformes</tp:taxon-name-part></tp:taxon-name>, <tp:taxon-name><tp:taxon-name-part taxon-name-part-type="family">Sturnidae</tp:taxon-name-part></tp:taxon-name>) in South Africa, (<xref ref-type="bibr" rid="B20">Mironov and Kopij 1996</xref>), in having, in both sexes, a similar shape of the hysteronotal shields with lateral margins deeply incised at the level of trochanters III, DHA absent, setae <italic>d1</italic> present, setae <italic>c3</italic> and <italic>sRIII</italic> narrow lanceolate and, in females, an ornamentation of ovoid lacunae in posterior part of the hysteronotal shield. Both sexes of <italic><tp:taxon-name><tp:taxon-name-part taxon-name-part-type="genus">Trouessartia</tp:taxon-name-part> <tp:taxon-name-part taxon-name-part-type="species">cyanuropterae</tp:taxon-name-part></tp:taxon-name></italic> differ from <italic><tp:taxon-name><tp:taxon-name-part taxon-name-part-type="genus">Trouessartia</tp:taxon-name-part> <tp:taxon-name-part taxon-name-part-type="species">creatophorae</tp:taxon-name-part></tp:taxon-name></italic> by the following features: setae <italic>si</italic> and <italic>c2</italic> are filiform (<italic>vs.</italic> setae <italic>si</italic> are narrow lanceolate, <italic>c2</italic> are long, needle-like in <italic><tp:taxon-name><tp:taxon-name-part taxon-name-part-type="genus">Trouessartia</tp:taxon-name-part> <tp:taxon-name-part taxon-name-part-type="species">creatophorae</tp:taxon-name-part></tp:taxon-name></italic>). In males of <italic><tp:taxon-name><tp:taxon-name-part taxon-name-part-type="genus">Trouessartia</tp:taxon-name-part> <tp:taxon-name-part taxon-name-part-type="species">cyanouropterae</tp:taxon-name-part></tp:taxon-name></italic> the margins of lamellae have 5-6 denticles, the rudimentary sclerites rEpIIa are roughly triangular, setae <italic>g</italic> are almost touching at bases, the genital apparatus is situated between levels of trochanters III and IV, setae <italic>e</italic> of tarsus IV is with discoid cap. In males of <italic><tp:taxon-name><tp:taxon-name-part taxon-name-part-type="genus">Trouessartia</tp:taxon-name-part> <tp:taxon-name-part taxon-name-part-type="species">creatophorae</tp:taxon-name-part></tp:taxon-name></italic> the margins of lamellae have 9 denticles, the rudimentary sclerites rEpIIa are ovoid, setae <italic>g</italic> are separated, the genital apparatus is situated at level of trochanters IV, and seta <italic>e</italic> of tarsus IV is without a discoid cap. In females of the new species, the external copulatory tube is very short (1–2), setae <italic>h1</italic> are narrowly lanceolate, setae <italic>ps1</italic> are located closer to the base of <italic>h2</italic> setae then to <italic>h3</italic>. Females of <italic><tp:taxon-name><tp:taxon-name-part taxon-name-part-type="genus">Trouessartia</tp:taxon-name-part> <tp:taxon-name-part taxon-name-part-type="species">creatophorae</tp:taxon-name-part></tp:taxon-name></italic> have a long external copulatory tube (about 19 long), setae <italic>h1</italic> are filiform, setae <italic>ps1</italic> are located closer to the base of <italic>h3</italic> setae.</p></tp:treatment-sec><ref-list><ref id="B20"><mixed-citation xmlns:xlink="http://www.w3.org/1999/xlink" xlink:type="simple">
          <person-group><name name-style="western"><surname>Mironov</surname><given-names>SV</given-names></name><name name-style="western"><surname>Kopij</surname><given-names>G</given-names></name></person-group> (<year>1996</year>) <article-title>New feather mite species (<tp:taxon-name><tp:taxon-name-part taxon-name-part-type="subclass">Acarina</tp:taxon-name-part></tp:taxon-name>: <tp:taxon-name><tp:taxon-name-part taxon-name-part-type="superfamily">Analgoidea</tp:taxon-name-part></tp:taxon-name>) from some starlings (<tp:taxon-name><tp:taxon-name-part taxon-name-part-type="order">Passeriformes</tp:taxon-name-part></tp:taxon-name>: <tp:taxon-name><tp:taxon-name-part taxon-name-part-type="family">Sturnidae</tp:taxon-name-part></tp:taxon-name>) of South Africa.</article-title> <source>Journal of African Zoology</source> <volume>110</volume>: <fpage>257</fpage>–<lpage>269</lpage>.</mixed-citation></ref></ref-list></tp:taxon-treatment>
