# Supplementary material for: Two new species of the genus Trouessartia (Acari, Trouessartiidae) from laughingthrushes (Passeriformes, Leiothrichidae)
Source: Zookeys. 2016 Mar 7;(571):59–79. doi: 10.3897/zookeys.571.7724 (PMC4829801; doi:10.3897/zookeys.571.7724)
Supplement: XML Treatment for Trouessartia alcippeae [file zookeys.571.7724-treatment2.xml]

<!DOCTYPE tp:taxon-treatment
  PUBLIC "-//TaxonX//DTD Taxonomic Treatment Publishing DTD v0 20100105//EN" "tax-treatment-NSO.dtd">
<tp:taxon-treatment xmlns:tp="http://www.plazi.org/taxpub"><tp:treatment-meta><kwd-group><label>Taxon classification</label><kwd><named-content content-type="kingdom">Animalia</named-content></kwd><kwd><named-content content-type="order">Passeriformes</named-content></kwd><kwd><named-content content-type="family">Trouessartiidae</named-content></kwd></kwd-group><mixed-citation publication-type="journal"><person-group><name><surname>Constantinescu</surname><given-names>Ioana Cristina</given-names></name><name><surname>Cobzaru</surname><given-names>Ioana</given-names></name><name><surname>Mukhim</surname><given-names>D. Khlur B.</given-names></name><name><surname>Adam</surname><given-names>Costică</given-names></name></person-group><article-title>Two new species of the genus <italic><tp:taxon-name><tp:taxon-name-part taxon-name-part-type="genus">Trouessartia</tp:taxon-name-part></tp:taxon-name></italic> (<tp:taxon-name><tp:taxon-name-part taxon-name-part-type="subclass">Acari</tp:taxon-name-part></tp:taxon-name>, <tp:taxon-name><tp:taxon-name-part taxon-name-part-type="family">Trouessartiidae</tp:taxon-name-part></tp:taxon-name>) from laughingthrushes (<tp:taxon-name><tp:taxon-name-part taxon-name-part-type="order">Passeriformes</tp:taxon-name-part></tp:taxon-name>, <tp:taxon-name><tp:taxon-name-part taxon-name-part-type="family">Leiothrichidae</tp:taxon-name-part></tp:taxon-name>)</article-title><source>Zookeys</source><day>7</day><month>3</month><year>2016</year><volume>2016</volume><issue>571</issue><fpage>59</fpage><lpage>79</lpage><pub-id pub-id-type="doi">10.3897/zookeys.571.7724</pub-id></mixed-citation></tp:treatment-meta><tp:nomenclature><tp:taxon-name>
              <tp:taxon-name-part taxon-name-part-type="genus">Trouessartia</tp:taxon-name-part>
              <tp:taxon-name-part taxon-name-part-type="species">alcippeae</tp:taxon-name-part>
              <object-id xmlns:xlink="http://www.w3.org/1999/xlink" content-type="zoobank" xlink:type="simple">http://zoobank.org/A49FF0FD-0D3C-4D9B-B7F3-A840E472F45E</object-id>
            </tp:taxon-name><tp:taxon-authority>Constantinescu</tp:taxon-authority><tp:taxon-status xmlns:xlink="http://www.w3.org/1999/xlink" xlink:type="simple">sp. n.</tp:taxon-status><xref ref-type="fig" rid="F7">Figs 7</xref><xref ref-type="fig" rid="F8">, 8</xref><xref ref-type="fig" rid="F9">, 9</xref><xref ref-type="fig" rid="F10">, 10</xref><xref ref-type="fig" rid="F11">, 11</xref><xref ref-type="fig" rid="F12">, 12</xref><!--PageBreak--><!--PageBreak--><!--PageBreak--><!--PageBreak--></tp:nomenclature><tp:treatment-sec sec-type="type material"><title>Type material.</title><p>Male holotype (ANA639), 2 male (ANA641, ANA642) and 2 female (ANA640, ANA643) paratypes 10.02.2013, from Nepal Fulvetta <italic><tp:taxon-name><tp:taxon-name-part taxon-name-part-type="genus">Alcippe</tp:taxon-name-part> <tp:taxon-name-part taxon-name-part-type="species">nipalensis</tp:taxon-name-part></tp:taxon-name></italic> (Hodgson) (<tp:taxon-name><tp:taxon-name-part taxon-name-part-type="order">Passeriformes</tp:taxon-name-part></tp:taxon-name>, <tp:taxon-name><tp:taxon-name-part taxon-name-part-type="family">Leiothrichidae</tp:taxon-name-part></tp:taxon-name>); <bold>INDIA</bold>: Meghalaya, Jaintia Hills, Khahnar village, (<named-content xmlns:xlink="http://www.w3.org/1999/xlink" content-type="dwc:verbatimCoordinates" xlink:type="simple">25°21'57.30"N, 92°36'51.72"E</named-content>); 954 m; subtropical forest; collector D. Khlur B. Mukhim.</p></tp:treatment-sec><tp:treatment-sec sec-type="Description"><title>Description.</title><p>MALE (Figs <xref ref-type="fig" rid="F7">7</xref>; <xref ref-type="fig" rid="F8">8</xref>; <xref ref-type="fig" rid="F9">9A–E</xref>; holotype, range for 2 paratypes in parentheses): Length of idiosoma from anterior end to bases of setae <italic>h3</italic> 300 (304–324), greatest width at level of humeral shields 144 (152–154). Length of hysterosoma from sejugal furrow to bases of setae <italic>h3</italic> 200 (200–208). Prodorsal shield length along midline 94 (96–97), greatest width in posterior part 100 (108–110), lateral margins not fused with scapular shields, with antero-lateral extensions produced laterally between bases of legs I, II, surface without ornamentation (Fig. <xref ref-type="fig" rid="F7">7</xref>). Internal scapular setae <italic>si</italic> filiform, 7 (7–8) long, separated by 48 (50–52); external scapular setae <italic>se</italic> situated near lateral margins of prodorsal shield, 85 (94–106) long, separated by 72 (76–78). External vertical setae <italic>ve</italic> represented only by alveoli. Humeral shield with setae <italic>c2</italic> filiform, gradually tapering to apex 30 (30–40) long. Setae <italic>c3</italic> narrowly lanceolate, with acute <!--PageBreak--><!--PageBreak--><!--PageBreak--><!--PageBreak-->apex, 11 (12–13) long. Dorsal hysterosoma with prohysteronotal and lobar shields connected, they delimited from each other by lateral incisions immediately posterior to setae <italic>e2</italic> and small unsclerotized medial area of trapezoidal form. Prohysteronotal shield length 128 (130–136), width at anterior margin 100 (96–108), lateral margins incised at level of trochanters III, dorsal hysterosomal apertures (DHA) absent. Dorsal setae <italic>d1</italic> absent, setae <italic>d2</italic> present, minute. Length of lobar shield excluding lamellae 56 (63–64). Apical parts of opisthosomal lobes approximate, separated by narrow terminal cleft, length of this cleft from anterior end to apices of lamellae 31 (29–30), width in anterior part 5 (5–7). Lamellae ovate in general shape, their margins with 4–7 rounded denticles, length from bases of setae <italic>h3</italic> to lamellar apices 16 (14–16). Setae <italic>h1</italic> anterior to setae <italic>h2</italic>. Distance between dorsal setae: <italic>c2</italic>-<italic>d2</italic> 62 (61–67), <italic>d2</italic>-<italic>e2</italic> 68 (74–76), <italic>e2</italic>-<italic>h2</italic> 50 (52–53), <italic>h2</italic>-<italic>h3</italic> 16 (16–17), <italic>h2</italic>-<italic>h2</italic> 38 (38–40), <italic>h3</italic>-<italic>h3</italic> 32 (31–32), <italic>e1</italic>-<italic>e2</italic> 32 (36–38). Epimerites I free. Rudimentary sclerites rEpIIa present, roughly triangular. Genital apparatus situated between levels of trochanters III and IV, length 30 (28–30), greatest width 9 (9–10) (Fig. <xref ref-type="fig" rid="F8">8</xref>). Epiandrum present, small, setae <italic>g</italic> long and thin, touching at bases, postgenital plaque absent. Anterior and posterior genital papillae at the same distance from midline. Adanal apodemes heavily sclerotized, with narrow lateral membrane, without apophyses. Translobar apodeme present. Adanal shields small, almost ovoid, bearing setae <italic>ps3</italic>. Anal suckers 10 (9–10) in diameter. Anterior ends of epimerites IV reaching level of setae <italic>4b</italic>, epimerites IVa present, wide, anterior ends not reaching level of setae <italic>4a.</italic> Setae <italic>4b</italic> situated slightly anterior to level of setae <italic>3a</italic>, setae <italic>g</italic> and <italic>4a</italic> situated approximately at same transverse level. Distance between ventral setae: <italic>4b-3a</italic> 27 (28–31), <italic>4b-g</italic> 56 (54–56), <italic>g-ps3</italic> 52 (52–54), <italic>ps3-h3</italic> 62 (62–64). Setae <italic>sR</italic> of trochanters III short, narrowly lanceolate, with acute apex, 13 (11–14) long. Tarsus IV 24 (24–26) long, modified setae <italic>d</italic> and <italic>e</italic> barrel-shaped, with discoid cap, situated subapically (Fig. <xref ref-type="fig" rid="F9">9D</xref>). Legs IV with ambulacral disc extending to level of setae <italic>h2</italic>.</p><fig id="F7" position="float" orientation="portrait"><label>Figure 7.</label><caption><p>
          <italic><tp:taxon-name><tp:taxon-name-part taxon-name-part-type="genus">Trouessartia</tp:taxon-name-part> <tp:taxon-name-part taxon-name-part-type="species">alcippeae</tp:taxon-name-part></tp:taxon-name></italic> sp. n., male holotype: dorsal view of idiosoma.</p></caption><graphic xmlns:xlink="http://www.w3.org/1999/xlink" xlink:href="zookeys-571-059-g007.jpg" position="float" orientation="portrait" xlink:type="simple" id="oo_80390.jpg"/></fig><fig id="F8" position="float" orientation="portrait"><label>Figure 8.</label><caption><p>
          <italic><tp:taxon-name><tp:taxon-name-part taxon-name-part-type="genus">Trouessartia</tp:taxon-name-part> <tp:taxon-name-part taxon-name-part-type="species">alcippeae</tp:taxon-name-part></tp:taxon-name></italic> sp. n., male holotype: ventral view of idiosoma.</p></caption><graphic xmlns:xlink="http://www.w3.org/1999/xlink" xlink:href="zookeys-571-059-g008.jpg" position="float" orientation="portrait" xlink:type="simple" id="oo_80391.jpg"/></fig><fig id="F9" position="float" orientation="portrait"><label>Figure 9.</label><caption><p>
          <italic><tp:taxon-name><tp:taxon-name-part taxon-name-part-type="genus">Trouessartia</tp:taxon-name-part> <tp:taxon-name-part taxon-name-part-type="species">alcippeae</tp:taxon-name-part></tp:taxon-name></italic> sp. n., <bold>A–D</bold> details of male legs, dorsal view: <bold>A</bold> leg I <bold>B</bold> leg II <bold>C</bold> leg III <bold>D</bold> leg IV <bold>E</bold> ventral view of male genital apparatus; Abbreviations: ea–epiandrum; gp–genital papillae; pm–parameres.</p></caption><graphic xmlns:xlink="http://www.w3.org/1999/xlink" xlink:href="zookeys-571-059-g009.jpg" position="float" orientation="portrait" xlink:type="simple" id="oo_80392.jpg"/></fig><p>FEMALE (Figs <xref ref-type="fig" rid="F10">10</xref>; <xref ref-type="fig" rid="F11">11</xref>; <xref ref-type="fig" rid="F12">12A–E</xref>; range for 2 paratypes): Length of idiosoma from anterior end to apices of lamellar lobar processes 376–377, greatest width 160–164. Length of hysterosoma from sejugal furrow to apices of lamellar lobar processes 252–260. Prodorsal shield shaped as in male, 102–106 in length, 112–118 in width, surface without ornamentation. Setae <italic>si</italic> thin, filiform, 10–11 long, separated by 55–57, external scapular setae <italic>se</italic> situated near lateral margins of prodorsal shield, 185–184 long, separated by 83–87. Humeral shields with setae <italic>c2</italic> filiform, gradually tapering to apex 39–44 long. Setae <italic>c3</italic> narrowly lanceolate, with acute apex, 12–14 in length. Hysteronotal shield length from anterior margin to bases of setae <italic>h3</italic> 226–232, width at anterior margin 108–112, lateral margins deeply incised at level of trochanters III, these incision with heavy C-shaped sclerotization, DHA absent, posterior part with small ovate lacunae (Fig. <xref ref-type="fig" rid="F10">10</xref>). Dorsal setae <italic>d1</italic> absent. Setae <italic>h1</italic> filiform, 5–6 long, situated antero-mesal to bases of setae <italic>h2</italic>, 17–18 from each lateral margin of hysteronotal shield. Setae <italic>ps1</italic> positioned dorsally on opisthosomal lobes, equidistant from outer and inner margins of lobe, closer to base of <italic>h3</italic> setae. Distance from bases of setae <italic>h3</italic> to membranous apices of lobes 26–32. Setae <italic>f2</italic> absent. Supranal concavity closed. Ter<!--PageBreak--><!--PageBreak--><!--PageBreak--><!--PageBreak-->minal cleft as an inverted U, length 78–86, width of cleft at level of setae <italic>h3</italic> 25–26. Interlobar membrane occupying anterior ¼ of terminal cleft, distance from free margin of membrane to membranous lobar apices 60–70. External copulatory tube absent, copulatory opening dorsally on interlobar membrane. Spermatheca with primary spermaduct thickened at base, length of secondary spermaducts 19–20 (Fig. <xref ref-type="fig" rid="F12">12E</xref>). Distance between dorsal setae: <italic>c2</italic>-<italic>d2</italic> 63–66, <italic>d2</italic>-<italic>e2</italic> 76–86, <italic>e2</italic>-<italic>h2</italic> 32–46, <italic>h2</italic>-<italic>h3</italic> 42–44, <italic>h2</italic>-<italic>h2</italic> 64–66, <italic>h3</italic>-<italic>h3</italic> 40–42, <italic>e1</italic>-<italic>e2</italic> 50–60, <italic>h1</italic>-<italic>h2</italic> 16–18, <italic>h1</italic>-<italic>h1</italic> 40–46, <italic>ps1</italic>-<italic>h3</italic> 22–26. Epimerites I free. Epigynum 39–40 in length, 72–76 in width (Fig. <xref ref-type="fig" rid="F11">11</xref>). Epimerites IVa present, short. Setae <italic>sR</italic> of trochanters III narrowly lanceolate, 11–12 long. Legs IV extending by ambulacral disc to midlevel between setae <italic>h2</italic> and <italic>ps1</italic>.</p><fig id="F10" position="float" orientation="portrait"><label>Figure 10.</label><caption><p>
          <italic><tp:taxon-name><tp:taxon-name-part taxon-name-part-type="genus">Trouessartia</tp:taxon-name-part> <tp:taxon-name-part taxon-name-part-type="species">alcippeae</tp:taxon-name-part></tp:taxon-name></italic> sp. n., female paratype: dorsal view of idiosoma.</p></caption><graphic xmlns:xlink="http://www.w3.org/1999/xlink" xlink:href="zookeys-571-059-g010.jpg" position="float" orientation="portrait" xlink:type="simple" id="oo_80393.jpg"/></fig><fig id="F11" position="float" orientation="portrait"><label>Figure 11.</label><caption><p>
          <italic><tp:taxon-name><tp:taxon-name-part taxon-name-part-type="genus">Trouessartia</tp:taxon-name-part> <tp:taxon-name-part taxon-name-part-type="species">alcippeae</tp:taxon-name-part></tp:taxon-name></italic> sp. n., female paratype: ventral view of idiosoma.</p></caption><graphic xmlns:xlink="http://www.w3.org/1999/xlink" xlink:href="zookeys-571-059-g011.jpg" position="float" orientation="portrait" xlink:type="simple" id="oo_80394.jpg"/></fig><fig id="F12" position="float" orientation="portrait"><label>Figure 12.</label><caption><p>
          <italic><tp:taxon-name><tp:taxon-name-part taxon-name-part-type="genus">Trouessartia</tp:taxon-name-part> <tp:taxon-name-part taxon-name-part-type="species">alcippeae</tp:taxon-name-part></tp:taxon-name></italic> sp. n., <bold>A–D</bold> details of female legs, dorsal view: <bold>A</bold> leg I <bold>B</bold> leg II <bold>C</bold> leg III <bold>D</bold> leg IV <bold>E</bold> spermatheca of female; Abbreviations: hs–head of spermatheca; pd–primary spermaduct; sd–secondary spermaduct.</p></caption><graphic xmlns:xlink="http://www.w3.org/1999/xlink" xlink:href="zookeys-571-059-g012.jpg" position="float" orientation="portrait" xlink:type="simple" id="oo_80395.jpg"/></fig></tp:treatment-sec><tp:treatment-sec sec-type="Etymology"><title>Etymology.</title><p>The specific epithet derives from the generic name of the type host and is a noun in the genitive case.</p></tp:treatment-sec><tp:treatment-sec sec-type="Remarks"><title>Remarks.</title><p>The new species, <italic><tp:taxon-name><tp:taxon-name-part taxon-name-part-type="genus">Trouessartia</tp:taxon-name-part> <tp:taxon-name-part taxon-name-part-type="species">alcippeae</tp:taxon-name-part></tp:taxon-name></italic> Constantinescu, sp. n., is very similar in appearance to <italic><tp:taxon-name><tp:taxon-name-part taxon-name-part-type="genus">Trouessartia</tp:taxon-name-part> <tp:taxon-name-part taxon-name-part-type="species">cyanouropterae</tp:taxon-name-part></tp:taxon-name></italic> described above in having, in both sexes, the dorsal shields similar in shape, the hysteronotal (prohysteronotal in males) shield with the lateral margins deeply incised at the level of trochanters III, DHA absent, and setae <italic>c3</italic> and <italic>sRIII</italic> narrow lanceolate. Males of the both species have a similar shape of epimerites (except epimerites IV), the lamellae ovate with rounded denticles, the setae <italic>g</italic> are close to each other, and the setae <italic>d</italic> and <italic>e</italic> are barrel-shaped, with a discoid cap, and situated apically. Females of the both species have a similar ornamentation of hysteronotal shield (ovoid lacunae), and the spermatheca is similar in shape. Both sexes of <italic><tp:taxon-name><tp:taxon-name-part taxon-name-part-type="genus">Trouessartia</tp:taxon-name-part> <tp:taxon-name-part taxon-name-part-type="species">alcippeae</tp:taxon-name-part></tp:taxon-name></italic> differ from <italic><tp:taxon-name><tp:taxon-name-part taxon-name-part-type="genus">Trouessartia</tp:taxon-name-part> <tp:taxon-name-part taxon-name-part-type="species">cyanouropterae</tp:taxon-name-part></tp:taxon-name></italic>, by the following characters: the setae <italic>d1</italic> are absent and setae <italic>se</italic> are situated on the lateral margins of prodorsal shield. In <italic><tp:taxon-name><tp:taxon-name-part taxon-name-part-type="genus">Trouessartia</tp:taxon-name-part> <tp:taxon-name-part taxon-name-part-type="species">cyanouropterae</tp:taxon-name-part></tp:taxon-name></italic>, setae <italic>d1</italic> are present and setae <italic>se</italic> are situated on the prodorsal shield. Males of <italic><tp:taxon-name><tp:taxon-name-part taxon-name-part-type="genus">Trouessartia</tp:taxon-name-part> <tp:taxon-name-part taxon-name-part-type="species">alcippeae</tp:taxon-name-part></tp:taxon-name></italic> have a small unsclerotized median area of trapezoidal form between the prohysteronotal shield and the lobar shield, epimerites IV are shorter and reach the level of setae <italic>4b</italic>, and the anterior and posterior genital papillae are at the same distance from midline. Males of <italic><tp:taxon-name><tp:taxon-name-part taxon-name-part-type="genus">Trouessartia</tp:taxon-name-part> <tp:taxon-name-part taxon-name-part-type="species">cyanouropterae</tp:taxon-name-part></tp:taxon-name></italic> have a small rectangular unsclerotized area between the prohysteronotal shield and the lobar shield, epimerites IV are longer and exceeding the level of setae <italic>4b</italic>, and the anterior genital papillae are more distant from the midline than the posterior ones. Females of <italic><tp:taxon-name><tp:taxon-name-part taxon-name-part-type="genus">Trouessartia</tp:taxon-name-part> <tp:taxon-name-part taxon-name-part-type="species">alcippeae</tp:taxon-name-part></tp:taxon-name></italic> have the setae <italic>h1</italic> filiform, the setae <italic>ps1</italic> are located closer to bases of setae <italic>h3</italic> and the the external copulatory tube is absent. Females of <italic><tp:taxon-name><tp:taxon-name-part taxon-name-part-type="genus">Trouessartia</tp:taxon-name-part> <tp:taxon-name-part taxon-name-part-type="species">cyanouropterae</tp:taxon-name-part></tp:taxon-name></italic> have the setae <italic>h1</italic> lanceolate, the setae <italic>ps1</italic> are located closer to the base of <italic>h2</italic> setae and the external copulatory tube is present.</p></tp:treatment-sec></tp:taxon-treatment>
